# Supplementary material for: CD4+ T-lymphocytes in human saccular intracranial aneurysm walls are associated with aneurysm rupture
Source: J Neuropathol Exp Neurol. 2025 Jun 11;84(10):870–8. doi: 10.1093/jnen/nlaf060 (PMC12456882; doi:10.1093/jnen/nlaf060)
Supplement: nlaf060_Supplementary_Data [file nlaf060_supplementary_data.zip]

Archive with 6 entries (5 files):
- Supplementary Data/
- Supplementary Data/Figure S1.pdf
- Supplementary Data/Figure S2.pptx
- Supplementary Data/Figure S3.pdf
- Supplementary Data/Supplemental Data File.docx
- Supplementary Data/Table S1.docx
